# Supplementary material for: Humulus lupulus (Hop)-Derived Chemical Compounds Present Antiproliferative Activity on Various Cancer Cell Types: A Meta-Regression Based Panoramic Meta-Analysis
Source: Pharmaceuticals (Basel). 2025 Jul 31;18(8):1139. doi: 10.3390/ph18081139 (PMC12388921; doi:10.3390/ph18081139)
Supplement: Supplementary file 1 [file pharmaceuticals-18-01139-s001.zip]

Archive with 11 entries (11 files):
- sup figure legends.pdf
- Supplementary Figure 1.tif
- Supplementary Figure 2.tif
- Supplementary Figure 3_ABC.tif
- Supplementary Figure 3_DEF.png.tif
- SUP_TABLE 1.pdf
- SUP_TABLE 2.pdf
- SUP_TABLE 3.pdf
- SUP_TABLE 4.pdf
- SUP_TABLE 5.pdf
- SUP_TABLE 6.pdf
